# Supplementary material for: Altered Metabolic Profiles of the Plasma of Patients with Amyotrophic Lateral Sclerosis
Source: Biomedicines. 2021 Dec 18;9(12):1944. doi: 10.3390/biomedicines9121944 (PMC8699018; doi:10.3390/biomedicines9121944)
Supplement: Supplementary file 1 [file biomedicines-09-01944-s001.zip]

Archive with 1 entries (1 files):
- biomedicines-1507453-supplementary.pdf
